# Supplementary material for: Utilization of Healthcare Services in Patients with Chronic Diseases under 18 Years Old: Differences and Contributing Factors
Source: J Pers Med. 2024 Sep 9;14(9):956. doi: 10.3390/jpm14090956 (PMC11433122; doi:10.3390/jpm14090956)
Supplement: Supplementary file 1 [file jpm-14-00956-s001.zip]

Archive with 1 entries (1 files):
- jpm-3158131-supplementary.pdf
